# Supplementary material for: Impacts of COVID-19 on essential health services in Tigray, Northern Ethiopia: A pre-post study
Source: PLoS One. 2021 Aug 27;16(8):e0256330. doi: 10.1371/journal.pone.0256330 (PMC8396718; doi:10.1371/journal.pone.0256330)
Supplement: S1 File — (XLSX) [file pone.0256330.s001.xlsx]

## Sheet: Sheet1
Year	Quarter	Facility_woreda(District)	Residence	Level	Ownership	Zone	FP_CAR_Age_New	ANC_1stV_MA	ANC_4thV_MA	L&D_SBA_1	RMH_L&D_SBR	L&D_SBR_SB	L&D_SBR_LB	PNC_E1stV_1	L&D_CS	RMH_CAC	RMH_CAC_SAC	IMD_IMMR	EPI_FI	EPI_MCV2	EPI_MCV2	NCH_CHIM_EIND	NCH_CHIM_EIND_1	NCH_CHIM_EIND_2	NTR_GMP	NTR_GMP_MM	GMP_SM	NTR_S4AM	S4AM_MAM	S4AM_SAM	NTR_SAM_RXO_1	NTR_SAM_RXO_1_1	NTR_SAM_RXO_1_2	NTR_VAS_1	HIV_HCT_1	HIV_VCT	HIV_VCT_Pos_1	HIV_PITC	HIV_PITC_Pos	CDC_HIV_RXN	HIV_NTR_S4M	HIV_NTR_S4MU_1	HIV_NTR_S4MU_2_1	HIV_NTR_S4MU_2_2	HIV_NTR_S4MU_TF_1	HIV_NTR_S4MU_TF_2	HIV_NTR_S4MU_TF_2_1	HIV_NTR_S4MU_TF_2_2	HIV_TBSC_1
2019	II	Adigrat Hospital	Urban	Ghos	Govern	Eastern	70	356	210	966	26.6	26	953		168	245	77	1				5	3	2	39	27	12	27	15	12						811	14	1706	8	24	4794	32	2	30	32	32	2	30	4794
2019	II	Medebay Zana WorHO	Rural	Wor	Govern	NW	1581	1264	829	674	5.9	4	673	1172		46	34		964	40.4	505				7288	471	71	39694	626	69	2	2		7862		271	1	1276		2	102								172
2019	II	Alamata WorHO	Urban	Wor	Govern	South	606	301	246	103	0		103	104		19	19		456	32.7	125							1712	252	40				1117		2096	22	1457	14	15	2699	58	38	20	14	14	13	1	2699
2019	II	Sheraro Maiani Hospital	Urban	Ghos	Govern	NW	20	133	60	338	20.2	7	339		77	80	32	1																		257	6	669		5	299	16	8	8	13	13	5	8	5
2019	II	Wukro Hospital	Urban	Ghos	Govern	Eastern	35	312	71	689	18.5	13	690	28	72	94	17	1				12	3	9												730	6	1110	17	22	1866	120	85	35	11	11	1	10	1274
2019	II	Shire Endasilase WorHO	Urban	Wor	Govern	NW	327	919	482	419	2.4	1	419	375		152	151		806	94.9	437				903	2	4	12003	39	14				4149		1677	12	1785	14	10	1767	497	301	196					1838
2019	II	Degua Tembien WorHO	Rural	Wor	Govern	SE	561	824	407	546	35	20	552	859	8	23	2		812	12.7	143				7153	1055	18	34835	2396	41	10	5		7580		353	2	553	2	4	985	84	67	15					984
2019	II	Gulomekeda WorHO	Rural	Wor	Govern	Eastern	221	414	404	390	2.5	1	392	493	1	26	11		451	25.3	213	1	1		2897	154	4	16934	158	30	5	5		2885		433	3	1596	1	3	786	35	30	5	4	4	1	3	786
2019	II	Tahtay Qoraro WorHO	Rural	Wor	Govern	NW	937	616	457	237	4.6	2	433	713	28	16	11		455	36.1	246				2717	105	21	17820	189	49	21	20		4301		84		1530	4	6	30	12	8		12	12	12		66
2019	II	Wukro WorHO	Urban	Wor	Govern	Eastern	556	440	236	180	5.5	1	180	13		163	162		614	75.4	226				1585	14	2	5776	33					2483		141	3	800	3	3	124	11	26	8					203
2019	II	Kidist Mariam Hospital	Urban	Ghos	Govern	C	250	415	181	805	17.3	14	795	18	175	92	57		85		12	10		10	100											891	6	1005	3	9	1539	398	357	37	31	31	24	7	1541
2019	II	Saesie Tseada Emba WorHO	Rural	Wor	Govern	Eastern	1195	1123	823	849	7.9	7	874	1032		78	40		1047	32.7	461	1	1		6608	1414	100	38231	2788	52	18	16		9693		304	3	1492	3	5	809	284	21	18					918
2019	II	Ben Meskerem General Hospital	Urban	Ghos	Private	Mek
2019	II	Tselemti WorHO	Rural	Wor	Govern	NW	1317	1618	1077	875	18	18	984	1157	27	104	58		1330	47.9	660	16	4	12	8591	1485	44	52044	4778	96	58	58		12031		493	2	1874	2	10	256	69	38	33	37	37	18	19	1355
2019	II	Tahtay Adyabo WorHO	Rural	Wor	Govern	NW	760	888	605	450	8.8	4	448	746		35	17		667	57.9	525	1	1		4337	69	24	21252	136	34	1	1		4462		669	1	813	3	1	49	9	5	1					39
2019	II	Enderta WorHO	Rural	Wor	Govern	SE	706	792	479	392	12.6	5	393	831		16	5		692	24.3	222				5347	308	8	32649	502	28	1	1		3936		420	1	1017	1	2	49	7							155
2019	II	Ahferom WorHO	Rural	Wor	Govern	C	874	1613	1037	1043	8.5	9	1046	1115	31	75	61	2	1023	79.9	1377	1			8212	1827	267	40911	6902	107	10	5		13009		819	7	1237	2	5	415	110	32	77	57	57		56	544
2019	II	Raya Alamata WorHO	Rural	Wor	Govern	South	1188	1059	497	286	2.8	1	355	696		43	15		736	8.8	75				3989	242	47	24446	439	50	26	26		5669		427	4	2695	2	5	1506	61	55	6					932
2019	II	Naedier Adet WorHO	Rural	Wor	Govern	C	935	913	518	579	3.4	2	578	760		29	8		748	42	436				6210	332	333	39526	401	80	35	34		7213		197	1	1742	1	1	5	5	2	3	5	5	2	3	181
2019	II	Maichew WorHO	Urban	Wor	Govern	South	238	483	264	57	17.5	1	56	55		147	88		183		136				807	9	2	4176	764	6				1377		304	1	1014	27	2	842	45	39	6					842
2019	II	Kafta Humera WorHO	Rural	Wor	Govern	West	671	1046	784	777	7.5	6	792	834		56	41		922	134.9	1234	3	2	1	4411	175	17	36074	293	35	10	6		6750		3512	7	2774	7	12	788	77	42	23	19	19	10	9	1360
2019	II	Adwa Town WorHO	Urban	Wor	Govern	C	191	297	226	140	0		140	103		32	31		369	95.1	507				91			897	7	2				742		955	2	662	1	4	285	4		4					1071
2019	II	Weri Leke WorHO	Rural	Wor	Govern	C	950	1605	946	840	11.4	10	864	1293	19	77	39		1062	56.6	823	2	2		7872	831	551	39283	1668	42	13	10	1	6533		312		1502		1	185	76	34	11	13	13	11	2	199
2019	II	Qedamay Woyane WorHO	Urban	Wor	Govern	Mek	1033	397	190	124	0		124	135		296	255		351	61.7	161				195			1726		2						2252	18	922	11	17	1252	13	7	6	13	13	7	6	3736
2019	II	Karl Lemlem Hospital	Urban	Ghos	Govern	South	135	245	145	409	29.2	12	399	321	76	86	34		53		9	10	2	8	492		9	996		1						663	12	1341	16	20	3209	255	162	93	73	73	24	49	3209
2019	II	Meareg Hospital	Rural	Ghos	Govern	West	83	148	122	222	13.4	3	221	246	23	31	13		19		12				211	9	2	1074	9	4				20		167	1	3158	5	5	197	49	14	19	52	39	16	23	189
2019	II	Raya Azebo WorHO	Rural	Wor	Govern	South	1716	1494	1158	1003	9.6	10	1031	1063	113	143	65	1	1118	89.9	1214	1	1		7400	53	4	53453	1177	61	11	7		9369		3131	20	4560	26	45	4591	596	354	272	65	41	9	32	6014
2019	II	Laelay Maychew WorHO	Rural	Wor	Govern	C	472	518	443	299	16.7	5	295	405		15	8		504	31.4	228				4279	108	26	29164	160	27	14	13		4484		19		670			29								39
2019	II	Mekele Hospital	Urban	Ghos	Govern	Mek	128	674	287	1507	17	26	1504	256	222	279	92					14	3	11	3		4							13		622	22	2950	42	48	14273	24	10	14	24	12	5	7	14275
2019	II	Asegede Tsimbila WorHO	Rural	Wor	Govern	NW	1431	1798	1014	1296	13	17	1295	1757	8	72	25		1250	97.9	1318	1	1		9322	532	91	52134	475	949	836	832	1	15684		426	1	2693	5	5	785								622
2019	II	Ofla WorHO	Rural	Wor	Govern	South	2050	1093	904	390	11.6	10	855	1112	10	35	13	1	1004	28.9	364				6780	1543	821	34268	1793	92	33	26		6378		651	33	1379	267	2	48	6	3	1					24
2019	II	Tsegede WorHO	Rural	Wor	Govern	West	878	972	393	395	11.8	5	417	610	10	61	40		676	114.6	1183	1	1		5197	203	234	19346	251	197	27	26		6192		826		1526	6	10									526
2019	II	Korem WorHO	Urban	Wor	Govern	South	228	159	143	67	0		67	101		2	2		149	6.3	11				103			396		6						374	5	335	1	7	195	16		16	16	16		16	1878
2019	II	Adwa Hospital	Urban	Ghos	Govern	C	109	551	262	837	29.2	25	830	76	186	279	192		118		20	24	11	13	7	7		889	8	17				7		626	13	886	2	16	1158	450	347	103	3	3		3	15
2019	II	Ayder WorHO	Urban	Wor	Govern	Mek	496	502	344	210	0		210	424		41	36		632	150.9	563				877	25	4	3508	70	1				90		546	3	1043	11	13	1614	22	12	10	22	22	12	10	1098
2019	II	Abiadi Hospital	Urban	Ghos	Govern	C	105	370	85	620	27.3	17	606	11	77	167	114		18		17	13	3	10										222		158	2	647	4	6	1602	5	5		5	5	5		1502
2019	II	Hawzien WorHO	Rural	Wor	Govern	Eastern	461	715	592	654	0		679	672	12	78	40		626	63.7	681	4	1	3	5097	226	6	32278	539	18	9	8		5830		260		1330	4	3	1162	27	8	19	7	7	1	6	1162
2019	II	Aksum University Referal Hospital	Urban	Rhosp	Govern	C	113	97	27	385	55.8	22	372	385	126	52	27	3				23	10	13				264						8		71	1	353	8	7	165								164
2019	II	Erop WorHO	Rural	Wor	Govern	Eastern	130	171	95	106	0		103	185		15	11		140	39.7	102				531	64	1	2949	146	5				893		232		236			157	2		2	2	2		2	159
2019	II	Axum Town WorHO	Urban	Wor	Govern	C	209	150	104	38	0		39	41		6	6		358	97.3	431				894	46	3	1248	73	12				1380		313		908	1	2	386	169	83	46	6	46	27	19	386
2019	II	Kahsay Abera Hospital	Urban	Ghos	Govern	West	61	328	160	416	32.9	14	411	29	70	106	35		121		48				345	1		3	1	1						741	10	2748	51	42	6	6	3	3	6	6	3	3	1721
2019	II	Quiha WorHO	Urban	Wor	Govern	Mek	136	183	55	94	10.6	1	93	93		14	14		259	52.2	166	2	2		189	27	4	3079	75	12				2016		310		998	11	8	88	57	57		57	57	57		1494
2019	II	Seharti Samre WorHO	Rural	Wor	Govern	SE	939	1355	783	709	5.6	4	715	1169	1	34	17		1075	21.8	269				7425	643	66	35833	1415	82	16	11		8392		406	1	2008			414	100							574
2019	II	Endamehoni WorHO	Rural	Wor	Govern	South	972	924	828	375	8	3	373	856		9	3		689	106.8	898				6506	343	48	35244	811	62	22	22		6704		180	1	870	2	4	359	3	8	1					459
2019	II	Emba Alaje WorHO	Rural	Wor	Govern	South	701	838	870	538	18.3	10	537	800	11	48	23	2	806	25.8	276				6100	1048	43	32149	1747	852	25	18		7708		584	5	2125	4	6	1181	137	62	75					1051
2019	II	Hadnet WorHO	Urban	Wor	Govern	Mek	541	739	265	224	0		227	106		1034	1019		855	139.5	643				487	25	4	2115	19	10				2300		428	10	1228	5	13	1675	7	12	5	7	7	2	5	2493
2019	II	Quiha Hospital	Urban	Ghos	Govern	Mek	79	279	148	271	17.8	5	276	192	43	48	3		44			1	1		185	2	3	924	4	3						540	2	1218	6	11	4	4	1	3	4	4	1	3	1158
2019	II	Sheraro WorHO	Urban	Wor	Govern	NW	708	217	128	124	16.1	2	122	152		40	38		236	124.1	210	1	1		445		1	2384	2	2				1151		459	2	348	4	7	880	8		8					880
2019	II	Suhul Hospital	Urban	Ghos	Govern	NW	116	242	147	950	54.2	53	924	761	161	102	52	2				7	4	3	50											600	10	2478	15	36	36	36	21	15	36	36	21	15	5121
2019	II	Atsbi Wenberta WorHO	Rural	Wor	Govern	Eastern	785	788	837	744	14.2	11	762	918	10	64	13	2	921	112.9	1258	4	4		6082	181	13	42856	537	34	13	9		7890		510	3	1455	5	6	666	110	99	11	79	79	68	11	654
2019	II	Adi Haki WorHO	Urban	Wor	Govern	Mek										0				0
2019	II	Merb Leke WorHO	Rural	Wor	Govern	C	597	1470	841	705	14.5	11	750	1353	6	50	18		942	81.3	865	2	2		3289	640	52	17862	1020	33	32	29		4987		267	1	921	1	5	429	210	169	3	3	3		3	448
2019	II	Abi Adi WorHO	Urban	Wor	Govern	C	41	128	49	29	0		29	195		5	5		125	22.4	41	530	265	265	978			5782	61	1				1380		309	1	287	2	2	133	3	1	2					132
2019	II	Rural Adwa WorHO	Rural	Wor	Govern	C	509	608	367	212	0		214	528		17	9		467	20.6	194				3906	149	19	26807	260	26	19	16	1	5310		214		975
2019	II	Hawelti WorHO	Urban	Wor	Govern	Mek	237	1169	666	411	2.4	1	411	352	76	180	161		551	76.4	383				1379	55	5	1876	4	3				2156		414	3	2591	12	8	320	17		1	1	1		1	334
2019	II	Kola Tembien WorHO	Rural	Wor	Govern	C	1531	1648	1400	864	5.3	5	941	1616		13	5	1	1131	49	658				7857	1525	299	51556	4481	81	29	19		9859		292		2147			86	2							86
2019	II	Tanqua Abergele WorHO	Rural	Wor	Govern	C	1137	1047	852	612	7.6	5	654	1419		22	1		651	48.4	436				4216	605	17	25502	593	37	12	12		5807		258	8	1557		2	387	24	52	23	4	10	7	3	388
2019	II	Ganta Afeshum WorHO	Rural	Wor	Govern	Eastern	158	497	388	284	20.8	6	283	479		11	1		380	30.9	264				2391	381	21	13360	956	46	13	11		3314		120		809	4	3	136	18	18						438
2019	II	Lailay Adeyabo WorHO	Rural	Wor	Govern	NW	1382	1153	796	789	7.6	6	783	825		50	21		1037	94.7	1055				5651	122	4	28931	431	29	12	12		7830		319	1	1037	1	2	530	3	4	1					731
2019	II	Ayder Specialized Referral Hospital	Urban	Spec_Refhos	Govern	Mek	201	557	190	1288	40.3	54	1287	299	399	232	149	2	77		118	70	5	65	130			350	2	13				43		152	5	2220	37	35	2103	117	63	54	46	46	23	23	2103
2019	II	Korem Hospital	Urban	Ghos	Govern	South	78	164	63	307	42.3	13	294	307	30	45	13					10	4	6	2											210	4	763	1	5	508	94	53	41					508
2019	II	Adigrat WorHO	Urban	Wor	Govern	Eastern	476	820	520	306	3.2	1	307	576		77	64		745	84.7	484				7920	54	11	24629	118	18				4720		1297	7	1675	8	9	1736	69	46	23	59	59	36	23	1736
2019	II	Hintalo Wajerat WorHO	Rural	Wor	Govern	SE	863	1292	659	699	18.3	13	696	1560	3	76	50	1	1109	17.9	271				8874	937	43	51351	1120	56	33	33		8653		819	6	1511	4	13	765	877	159	149	1	310	300	10	2702
2019	II	Semen WorHO	Urban	Wor	Govern	Mek	266	326	187	60	0		60	77		16	14		421	33.5	121				1034	1	7			8				20		619	6	632	7	10	12	10	2	8	10	10	2	8	2
2019	II	Alamata Hospital	Urban	Ghos	Govern	South	229	343	43	786	24.4	20	799	223	79	161	47	3				13	5	8	88	3	2	16	8	2				4		1138	21	2533	36	66	21	43		43	21	42		42
2019	II	Setit Humra WorHO	Urban	Wor	Govern	West	235	94	33	24	0		25	103		56	55		69	18.6	40				91			1513	3					545		369	5	691	33	2	4	4		4	4	4	2	2	816
2019	II	Tahtay Maychew WorHO	Rural	Wor	Govern	C	715	1030	693	457	10.9	5	454	1040		43	16		765	130	1280				5004	630	225	28181	662	61	16	16		5159		240	2	1512		2	513	8		8					513
2019	II	Klite Awlaelo WorHO	Rural	Wor	Govern	Eastern	522	629	488	457	4.3	2	460	646		22	4		680	65.5	672				5095	458	21	34577	631	56	10	10		7017		423	1	1025	3	6	5								528
2019	II	Kay Kalkidan General Hospital	Urban	Ghos	Private	Mek
2019	II	Welkayit WorHO	Rural	Wor	Govern	West	1345	1543	920	956	10.4	11	1042	1434	34	69	41		1169	38.8	539	1	1		5465	157	12	20053	714	46	13	11		7856		1313	8	2452	4	11	274	22	12	10	18	18	9	9	132
[truncated: 183 more columns]
